# Supplementary material for: Effects of cardiopulmonary bypass on immunoglobulin G antibody titres after SARS-CoV2 vaccination
Source: Interact Cardiovasc Thorac Surg. 2022 May 6;35(3):ivac123. doi: 10.1093/icvts/ivac123 (PMC9383986; doi:10.1093/icvts/ivac123)
Supplement: ivac123_Supplementary_Data [file ivac123_supplementary_data.zip]

Archive with 3 entries (2 files):
- ivac123_Supplementary_Data/
- ivac123_Supplementary_Data/Supplement 1.tif
- ivac123_Supplementary_Data/Supplement 2.tif
